# Supplementary material for: In situ high-temperature EXAFS measurements on radioactive and air-sensitive molten salt materials
Source: J Synchrotron Radiat. 2019 Jan 1;26(Pt 1):124–36. doi: 10.1107/S160057751801648X (PMC6337889; doi:10.1107/S160057751801648X)
Supplement: Supplementary file 1 [file s-26-00124-sup1.cif]

data_I
_database_code_depnum_ccdc_archive 'CCDC 1879921'
#=============================================================================
 
# PROCESSING SUMMARY (IUCr Office Use Only)
 
_journal_data_validation_number      ?
 
_journal_date_recd_electronic      2018-07-18
_journal_date_to_coeditor            ?
_journal_date_from_coeditor          ?
_journal_date_accepted     2018-11-19
_journal_date_printers_first         ?
_journal_date_printers_final         ?
_journal_date_proofs_out             ?
_journal_date_proofs_in              ?
_journal_coeditor_name               ?
_journal_coeditor_code      HF5371SUP1
_journal_coeditor_notes
; ?
;
_journal_techeditor_code      S181648
_iucr_compatibility_tag          ACTA95
_journal_techeditor_notes
; ?
;
_journal_coden_ASTM                  ?
_journal_name_full                   ?
_journal_year                        ?
_journal_volume                      ?
_journal_issue                       ?
_journal_page_first                  ?
_journal_page_last                   ?
_journal_paper_category      FA
_journal_suppl_publ_number           ?
_journal_suppl_publ_pages            ?
 
#=============================================================================
 
# 1. SUBMISSION DETAILS
 
_publ_contact_author_name            'Anna Louise Smith'
_publ_contact_author_address            # Address of author for correspondence
; 
Delft University of Technology 
Faculty of Applied Sciences 
Radiation, Science & Technology Department
Nuclear Energy & Radiation applications (NERA)
Mekelweg 15, 2629 JB  Delft - The Netherlands 
;

_publ_contact_author_email           'a.l.smith@tudelft.nl'

_publ_requested_journal               'Journal of Synchrotron Radiation'
 
 
# Definition of non standard CIF items (Reliability indices used in FULLPROF) 
 
loop_ 
_publ_manuscript_incl_extra_item
_publ_manuscript_incl_extra_info
_publ_manuscript_incl_extra_defn
#      Name                               Explanation                 Standard?
#     ------                              -----------                 ---------
 '_pd_proc_ls_prof_cR_factor'    'Prof. R-factor CORRECTED for background'   no
 '_pd_proc_ls_prof_cwR_factor'   'wProf.R-factor CORRECTED for background'   no
 '_pd_proc_ls_prof_cwR_expected' 'wProf.Expected CORRECTED for background'   no
 '_pd_proc_ls_prof_chi2'         'Chi-square for all considered points'      no
 '_pd_proc_ls_prof_echi2'        'Chi-2 for points with Bragg contribution'  no
#=============================================================================
 
# 3. TITLE AND AUTHOR LIST
 
_publ_section_title
; 'In-situ high temperature EXAFS measurements on radioactive and air sensitive molten salt materials'
;
_publ_section_title_footnote
;
;
 
# The loop structure below should contain the names and addresses of all 
# authors, in the required order of publication. Repeat as necessary.
 
loop_
    _publ_author_name
    _publ_author_address
'Smith, A.L.'                                   
;Delft University of Technology 
Faculty of Applied Sciences 
Radiation, Science & Technology Department
Mekelweg 15, 2629 JB  Delft - The Netherlands 
;
'Verleg, M.'                                   
;Delft University of Technology 
Faculty of Applied Sciences 
Radiation, Science & Technology Department
Mekelweg 15, 2629 JB  Delft - The Netherlands 
;
'Vlieland, J.'                                   
;Delft University of Technology 
Faculty of Applied Sciences 
Radiation, Science & Technology Department
Mekelweg 15, 2629 JB  Delft - The Netherlands 
;
'de Haas, D.'                                   
;Delft University of Technology 
Faculty of Applied Sciences 
Radiation, Science & Technology Department
Mekelweg 15, 2629 JB  Delft - The Netherlands 
;
'Ocadiz-Flores, J.A.'                                   
;Delft University of Technology 
Faculty of Applied Sciences 
Radiation, Science & Technology Department
Mekelweg 15, 2629 JB  Delft - The Netherlands 
;
'Martin, P.'                                   
;CEA, Nuclear Energy Division
Research Department on Mining and Fuel Recycling Processes, SFMA, LCC
F-30207, Bagnols-sur-Ceze, France
;
'Rothe, J.'                                   
;Karlsruhe Institute of Technology (KIT)
Institute for Nuclear Waste Disposal (INE) 
Radionuclide Speciation Department
Hermann-von-Helmholtz-Platz-1
76344 Eggenstein-Leopoldshafen, Germany
;
'Dardenne, K.'                                   
;Karlsruhe Institute of Technology (KIT)
Institute for Nuclear Waste Disposal (INE) 
Radionuclide Speciation Department
Hermann-von-Helmholtz-Platz-1
76344 Eggenstein-Leopoldshafen, Germany
;
'Salanne, M.'                                   
;UPMC Universite de Paris 06, CNRS, ESPCI, UMR 7195, PECSA
75005 Paris, France
;
'Gheribi, A.'                                   
;Centre for Research in Computational Thermochemistry
Department of Chemical Engineering
Ecole Polytechnique
C.P. 6079, Succursale Downtown, Montreal (Quebec), H3C 3A7, Canada
;
'Capelli, E.'
;Delft University of Technology 
Faculty of Applied Sciences 
Radiation, Science & Technology Department
Mekelweg 15, 2629 JB  Delft - The Netherlands 
;
'Van Eijck, L.'
;Delft University of Technology 
Faculty of Applied Sciences 
Radiation, Science & Technology Department
Mekelweg 15, 2629 JB  Delft - The Netherlands 
;
 'Konings, R.J.M.'                                   
; European Commission
DG Joint Research Centre-JRC
Directorate G-Nuclear Safety & Security
Postfach 2340
D-76125 Karlsruhe
Germany  
;
#=============================================================================

 
#=============================================================================
 
#=============================================================================        
 
#=============================================================================
 
# 5. CHEMICAL DATA
 
_chemical_name_systematic
; ThF4
;
_chemical_name_common             'Thorium tetrafluoride'
_chemical_formula_moiety          'F12 Th3'
_chemical_formula_structural      'F12 Th3'
_chemical_formula_sum             'F12 Th3'
_chemical_formula_weight          924.12

 
loop_
    _atom_type_symbol               
    _atom_type_scat_length_neutron      
    _atom_type_scat_source          
Th     1.03100 V.F._Sears_Neutron_News_3_26_(1992)
F      0.56540 V.F._Sears_Neutron_News_3_26_(1992)
 
#=============================================================================
 
# 6. POWDER SPECIMEN AND CRYSTAL DATA
 
_symmetry_cell_setting                Monoclinic
_symmetry_space_group_name_H-M       'C 1 2/c 1'
_symmetry_space_group_name_Hall      '-C 2yc'
 
loop_
    _symmetry_equiv_pos_as_xyz   #<--must include 'x,y,z'
'x,y,z'
'-x,y,-z+1/2'
'-x,-y,-z'
'x,-y,z+1/2'
'x+1/2,y+1/2,z'
'-x+1/2,y+1/2,-z+1/2'
'-x+1/2,-y+1/2,-z'
'x+1/2,-y+1/2,z+1/2'
 
_cell_length_a                       13.0247(9)
_cell_length_b                       11.0054(7)
_cell_length_c                       8.5279(5)
_cell_angle_alpha                    90.00000
_cell_angle_beta                     126.269(4)
_cell_angle_gamma                    90.00000
_cell_volume                         985.56(11)
_cell_formula_units_Z                4
_cell_measurement_temperature        300

#=============================================================================
 
# 7. EXPERIMENTAL DATA
 
_pd_instr_location
; Delft University of Technology, Delft, The Netherlands
;

_diffrn_ambient_temperature          300
_diffrn_source           'nuclear reactor' 
_diffrn_radiation_type   'Constant Wavelength Neutron Diffraction' 
_diffrn_radiation_wavelength           1.66700
_diffrn_source_type      ?  # Put here the diffractometer and site
 
_diffrn_radiation_monochromator      ?
_diffrn_measurement_device_type      'PEARL, Reactor Institute Delft'
_diffrn_detector                     '6LiF ZnS:Ag scintillator detector'
_diffrn_detector_type                'Position sensitive detector'
_pd_meas_scan_method        'step'


#  The following four items give details of the measured (not processed)
#  powder pattern.  Angles are in degrees.
 
_pd_meas_number_of_points         1408
_pd_meas_2theta_range_min         10.58529
_pd_meas_2theta_range_max         158.98340
_pd_meas_2theta_range_inc         0.105546
 
#=============================================================================
 
# 8. REFINEMENT DATA
 

#  The following profile R-factors are NOT CORRECTED for background
#  The sum is extended to all non-excluded points.
#  These are the current CIF standard
 
_pd_proc_ls_prof_R_factor                2.7641
_pd_proc_ls_prof_wR_factor               3.8792
_pd_proc_ls_prof_wR_expected             1.3911
 
#  The following profile R-factors are CORRECTED for background
#  The sum is extended to all non-excluded points.
#  These items are not in the current CIF standard, but are defined above
 
_pd_proc_ls_prof_cR_factor               20.4927
_pd_proc_ls_prof_cwR_factor              22.3997
_pd_proc_ls_prof_cwR_expected             8.0324
 
#  The following items are not in the CIF standard, but are defined above
 
_pd_proc_ls_prof_chi2                 7.7767
_pd_proc_ls_prof_echi2                7.7767
 
#  Items related to LS refinement
 
_refine_ls_R_I_factor                 9.5469
_refine_ls_number_reflns                   882
_refine_ls_number_parameters                20
_refine_ls_number_restraints                 0
_refine_ls_goodness_of_fit_all           2.78867
 
# The following four items apply to angular dispersive measurements.
# 2theta minimum, maximum and increment (in degrees) are for the 
# intensities used in the refinement.
 
_pd_proc_2theta_range_min               11.1061
_pd_proc_2theta_range_max              159.5043
_pd_proc_2theta_range_inc              0.105546
_pd_proc_wavelength                    1.667000
 

_computing_structure_refinement      FULLPROF

 
#=============================================================================
 
# 9. ATOMIC COORDINATES AND DISPLACEMENT PARAMETERS
 
loop_
    _atom_site_label
    _atom_site_fract_x
    _atom_site_fract_y
    _atom_site_fract_z
    _atom_site_U_iso_or_equiv
    _atom_site_occupancy
    _atom_site_adp_type              # Not in version 2.0.1
    _atom_site_type_symbol
 Th1  0.20715  0.42744  0.33207  0.0110(15)  1.00000 Uiso Th    
 Th2  0.00000  0.78390  0.25000  0.010(2)  1.00000 Uiso Th    
 F1  0.50000  0.88551  0.25000  0.018(6)  1.00000 Uiso F     
 F2  0.11443  0.61850  0.27891  0.008(3)  1.00000 Uiso F     
 F3  0.12990  0.84128  0.16364  0.009(3)  1.00000 Uiso F     
 F4  0.25000  0.75000  0.00000  0.013(5)  1.00000 Uiso F     
 F5  0.87877  0.94741  0.04207  0.006(3)  1.00000 Uiso F     
 F6  0.89517  0.69835  0.93031  0.011(4)  1.00000 Uiso F     
 F7  0.21044  0.53249  0.09633  0.008(3)  1.00000 Uiso F     
 
# Note: if the displacement parameters were refined anisotropically
# the U matrices should be given as for single-crystal studies.
 
#=============================================================================
 
# 10. DISTANCES AND ANGLES / MOLECULAR GEOMETRY 
 
loop_
   _geom_bond_atom_site_label_1
   _geom_bond_atom_site_label_2
   _geom_bond_distance
   _geom_bond_site_symmetry_2
   _geom_bond_publ_flag
Th1   F1    2.39753(18)   5_445 ?
Th1   F2    2.33184(13)   1_555 ?
Th1   F3    2.30501(14)   6_545 ?
Th1   F4    2.28695(12)   4_565 ?
Th1   F5    2.31613(14)   8_465 ?
Th1   F6    2.27400(12)   3_666 ?
Th1   F7    2.34136(11)   1_555 ?
Th1   F7    2.27171(13)   4_565 ?
Th2   F2    2.27175(11)   1_555 ?
Th2   F2    2.27175(11)   2_555 ?
Th2   F3    2.29738(12)   1_555 ?
Th2   F3    2.29738(12)   2_555 ?
Th2   F5    2.35859(12)   1_455 ?
Th2   F5    2.35859(12)   2_655 ?
Th2   F6    2.40398(16)   1_454 ?
Th2   F6    2.40398(16)   2_656 ?
F1    Th1   2.39753(18)   5_555 ?
F1    Th1   2.39753(18)   6_555 ?
F1    F2    2.90211(15)   5_555 ?
F1    F2    2.90211(15)   6_555 ?
F1    F2    3.8228(3)     7_565 ?
F1    F2    3.8228(3)     8_565 ?
F1    F3    3.80447(19)   7_565 ?
F1    F3    3.80447(19)   8_565 ?
F1    F4    3.0263(2)     1_555 ?
F1    F4    3.0263(2)     2_655 ?
F1    F6    2.75036(12)   7_666 ?
F1    F6    2.75036(12)   8_464 ?
F1    F7    2.7335(2)     7_565 ?
F1    F7    2.7335(2)     8_565 ?
F2    Th1   2.33184(13)   1_555 ?
F2    Th2   2.27175(11)   1_555 ?
F2    F1    2.90211(15)   5_445 ?
F2    F1    3.8228(3)     7_565 ?
F2    F2    2.7184(2)     2_555 ?
F2    F3    2.69305(14)   1_555 ?
F2    F3    3.8929(3)     7_566 ?
F2    F4    3.97980(17)   1_555 ?
F2    F5    3.9091(2)     2_655 ?
F2    F5    2.8766(2)     8_465 ?
F2    F6    2.7786(2)     1_454 ?
F2    F6    2.70257(14)   2_656 ?
F2    F6    3.8852(2)     3_666 ?
F2    F6    3.6762(2)     8_464 ?
F2    F7    2.68100(11)   1_555 ?
F2    F7    3.8581(3)     3_565 ?
F2    F7    2.76541(15)   4_565 ?
F3    Th1   2.30501(14)   6_555 ?
F3    Th2   2.29738(12)   1_555 ?
F3    F1    3.80447(19)   7_565 ?
F3    F2    2.69305(14)   1_555 ?
F3    F2    3.8929(3)     7_566 ?
F3    F4    2.82600(12)   1_555 ?
F3    F5    3.0209(2)     1_455 ?
F3    F5    2.83033(14)   2_655 ?
F3    F5    2.87472(13)   3_675 ?
F3    F6    2.92969(19)   1_454 ?
F3    F6    3.98866(19)   2_656 ?
F3    F6    2.8290(2)     8_464 ?
F3    F7    3.7002(2)     1_555 ?
F3    F7    2.81183(14)   6_555 ?
F4    Th1   2.28695(12)   4_564 ?
F4    Th1   2.28695(12)   6_555 ?
F4    F1    3.0263(2)     1_555 ?
F4    F1    3.0263(2)     7_565 ?
F4    F2    3.97980(17)   1_555 ?
F4    F2    3.97980(17)   7_565 ?
F4    F3    2.82600(12)   1_555 ?
F4    F3    2.82600(12)   7_565 ?
F4    F5    3.64958(20)   3_675 ?
F4    F5    3.64958(20)   5_445 ?
F4    F6    3.0257(2)     2_655 ?
F4    F6    3.0257(2)     8_464 ?
F4    F7    2.67794(14)   1_555 ?
F4    F7    2.67794(14)   7_565 ?
F5    Th1   2.31613(14)   8_564 ?
F5    Th2   2.35859(12)   1_655 ?
F5    F2    3.9091(2)     2_655 ?
F5    F2    2.8766(2)     8_564 ?
F5    F3    3.0209(2)     1_655 ?
F5    F3    2.83033(14)   2_655 ?
F5    F3    2.87472(13)   3_675 ?
F5    F4    3.64958(20)   3_675 ?
F5    F5    3.0494(2)     2_755 ?
F5    F5    3.8090(2)     3_775 ?
F5    F6    2.95093(16)   1_554 ?
F5    F7    2.66420(14)   5_555 ?
F5    F7    3.0732(2)     8_564 ?
F6    Th1   2.27400(12)   3_666 ?
F6    Th2   2.40398(16)   1_656 ?
F6    F1    2.75036(12)   7_666 ?
F6    F2    2.7786(2)     1_656 ?
F6    F2    2.70257(14)   2_656 ?
F6    F2    3.8852(2)     3_666 ?
F6    F2    3.6762(2)     8_565 ?
F6    F3    2.92969(19)   1_656 ?
F6    F3    3.98866(19)   2_656 ?
F6    F3    2.8290(2)     8_565 ?
F6    F4    3.0257(2)     2_655 ?
F6    F5    2.95093(16)   1_556 ?
F6    F7    3.9140(3)     1_656 ?
F6    F7    2.83338(15)   3_666 ?
F6    F7    3.81678(19)   8_565 ?
F7    Th1   2.34136(11)   1_555 ?
F7    Th1   2.27171(13)   4_564 ?
F7    F1    2.7335(2)     7_565 ?
F7    F2    2.68100(11)   1_555 ?
F7    F2    3.8581(3)     3_565 ?
F7    F2    2.76541(15)   4_564 ?
F7    F3    3.7002(2)     1_555 ?
F7    F3    2.81183(14)   6_545 ?
F7    F4    2.67794(14)   1_555 ?
F7    F5    2.66420(14)   5_445 ?
F7    F5    3.0732(2)     8_465 ?
F7    F6    3.9140(3)     1_454 ?
F7    F6    2.83338(15)   3_666 ?
F7    F6    3.81678(19)   8_464 ?

loop_
   _geom_angle_atom_site_label_1
   _geom_angle_atom_site_label_2
   _geom_angle_atom_site_label_3
   _geom_angle
   _geom_angle_site_symmetry_1
   _geom_angle_site_symmetry_3
   _geom_angle_publ_flag
 F1   Th1  F2   75.691(7)      5_445    1_555 ?
 F1   Th1  F3   142.379(16)    5_445    6_545 ?
 F1   Th1  F4   80.448(8)      5_445    4_565 ?
 F1   Th1  F5   138.145(15)    5_445    8_465 ?
 F1   Th1  F6   72.082(6)      5_445    3_666 ?
 F1   Th1  F7   115.686(9)     5_445    1_555 ?
 F1   Th1  F7   71.609(8)      5_445    4_565 ?
 F2   Th1  F3   137.743(11)    1_555    6_545 ?
 F2   Th1  F4   142.957(12)    1_555    4_565 ?
 F2   Th1  F5   76.469(8)      1_555    8_465 ?
 F2   Th1  F6   115.025(10)    1_555    3_666 ?
 F2   Th1  F7   70.016(5)      1_555    1_555 ?
 F2   Th1  F7   73.829(6)      1_555    4_565 ?
 F3   Th1  F4   75.964(6)      6_545    4_565 ?
 F3   Th1  F5   76.936(6)      6_545    8_465 ?
 F3   Th1  F6   76.309(9)      6_545    3_666 ?
 F3   Th1  F7   74.477(6)      6_545    1_555 ?
 F3   Th1  F7   125.964(9)     6_545    4_565 ?
 F4   Th1  F5   104.905(9)     4_565    8_465 ?
 F4   Th1  F6   83.119(9)      4_565    3_666 ?
 F4   Th1  F7   146.894(10)    4_565    1_555 ?
 F4   Th1  F7   71.950(6)      4_565    4_565 ?
 F5   Th1  F6   149.159(13)    8_465    3_666 ?
 F5   Th1  F7   82.574(9)      8_465    1_555 ?
 F5   Th1  F7   70.993(6)      8_465    4_565 ?
 F6   Th1  F7   75.729(6)      3_666    1_555 ?
 F6   Th1  F7   138.629(13)    3_666    4_565 ?
 F7   Th1  F7   139.178(12)    1_555    4_565 ?
 F2   Th2  F2   73.496(7)      1_555    2_555 ?
 F2   Th2  F3   72.226(6)      1_555    1_555 ?
 F2   Th2  F3   138.224(10)    1_555    2_555 ?
 F2   Th2  F5   142.879(11)    1_555    1_455 ?
 F2   Th2  F5   115.170(10)    1_555    2_655 ?
 F2   Th2  F6   72.859(8)      1_555    1_454 ?
 F2   Th2  F6   70.555(6)      1_555    2_656 ?
 F2   Th2  F3   138.224(10)    2_555    1_555 ?
 F2   Th2  F3   72.226(6)      2_555    2_555 ?
 F2   Th2  F5   115.170(10)    2_555    1_455 ?
 F2   Th2  F5   142.879(11)    2_555    2_655 ?
 F2   Th2  F6   70.555(6)      2_555    1_454 ?
 F2   Th2  F6   72.859(8)      2_555    2_656 ?
 F3   Th2  F3   148.091(12)    1_555    2_555 ?
 F3   Th2  F5   80.893(8)      1_555    1_455 ?
 F3   Th2  F5   74.861(6)      1_555    2_655 ?
 F3   Th2  F6   77.057(7)      1_555    1_454 ?
 F3   Th2  F6   116.059(9)     1_555    2_656 ?
 F3   Th2  F5   74.861(6)      2_555    1_455 ?
 F3   Th2  F5   80.893(8)      2_555    2_655 ?
 F3   Th2  F6   116.059(9)     2_555    1_454 ?
 F3   Th2  F6   77.057(7)      2_555    2_656 ?
 F5   Th2  F5   80.550(9)      1_455    2_655 ?
 F5   Th2  F6   76.568(7)      1_455    1_454 ?
 F5   Th2  F6   146.089(13)    1_455    2_656 ?
 F5   Th2  F6   146.089(13)    2_655    1_454 ?
 F5   Th2  F6   76.568(7)      2_655    2_656 ?
 F6   Th2  F6   133.886(16)    1_454    2_656 ?
 Th1  F1   Th1  157.806(19)    5_555    6_555 ?
 Th1  F2   Th2  167.084(12)    1_555    1_555 ?
 Th1  F3   Th2  162.513(13)    6_555    1_555 ?
 Th1  F4   Th1  180.00(1)    4_564    6_555 ?
 Th1  F5   Th2  161.024(13)    8_564    1_655 ?
 Th1  F6   Th2  164.449(14)    3_666    1_656 ?
 Th1  F7   Th1  161.523(12)    1_555    4_564 ?

 
#=============================================================================
 
#=============================================================================
